# Supplementary material for: Thrombocytopenia in patients with Plasmodium vivax in Colombia is associated with anti-phosphatidylserine autoantibodies and IL-6, IFNγ, IL-10 and TGF-β
Source: PLoS Negl Trop Dis. 2025 Jul 21;19(7):e0013284. doi: 10.1371/journal.pntd.0013284 (PMC12279092; doi:10.1371/journal.pntd.0013284)
Supplement: S1 Data — (ZIP) [file pntd.0013284.s004.zip]

Archive with 6 entries (6 files):
- Healthy control+CD41a+AnnexinV.fcs
- Platelets Malaria CD41a+AnnexinV.fcs
- Platelets+MalariaMildThrombocytopenia+CD41a+Annexin V.fcs
- Platelets+MalariaSevereThrombocytopenia+CD41a+Annexin V.fcs
- Data base to PLOSNTD .xlsx
- Healthy control Platelets activated with thrombin CD41a+AnnexinV.fcs
