# Supplementary material for: Thrombocytopenia in patients with Plasmodium vivax in Colombia is associated with anti-phosphatidylserine autoantibodies and IL-6, IFNγ, IL-10 and TGF-β
Source: PLoS Negl Trop Dis. 2025 Jul 21;19(7):e0013284. doi: 10.1371/journal.pntd.0013284 (PMC12279092; doi:10.1371/journal.pntd.0013284)
Supplement: S1 Data — (ZIP) [file pntd.0013284.s004.zip › Data base to PLOSNTD .xlsx]

## Sheet: Raw data
MALARIA + THROMBOCYTOPENIA (MT) n=127
ID	Age	Gender	Platelets (x1000/µL)	Parasitemia (parasites/µL)	IL-4 (pg/mL)	IL-2 (pg/mL)	IP-10 (pg/mL)	IL-1β (pg/mL)	TNF-α (pg/mL)	MCP-1 (pg/mL)	IL-17A (pg/mL)	IL-6 (pg/mL)	IL-10 (pg/mL)	IFN-γ (pg/mL)	IL-12p70 (pg/mL)	IL-8 (pg/mL)	TGF-β1 (pg/mL)	Relative units anti-MSP1	Relative units anti-Ps
TM1	11	M	90	1830	18.48	1.94	1692.47	35.29	15.12	15.15	2.95	19.42	39.03	38.26	6.87	9.37	69.35	0.895871	0.876289
TM2	16	M	113	2680	5.77	1.55	1249.96	7.4	5.06	12.84	2.33	16.13	109.17	11.22	1.49	4.73	63.54	1.08318	0.569301
TM3	16	F	109	2030	0.63	1.55	2972.22	1.7	1.58	38.93	2.33	14.76	1535.71	7.88	1.12	3.1	54.85	1.05925	0.607102
TM4	13	M	100	3420	2	1.55	895.76	9.34	5.24	16.71	2.33	11.21	52.08	3.36	1.12	3.1	6.79	0.037702	0.520046
TM5	10	M	121	1400	4.75	1.55	1893.36	1.79	1.85	78.59	2.33	49.35	657.22	11.22	1.12	3.1	62.42	0.0795931	0.594502
TM6	12	M	109	5211	4.75	1.55	3223.7	4.42	3.76	40.37	2.33	66.87	1653.92	19.74	1.61	6	100	0.0383004	0.368843
TM7	13	M	74	2540	3.68	1.55	1055.01	13.16	5.43	24.07	3.06	15.73	81.63	4.7	1.53	3.38	11.95	1.10054	0.726231
TM8	9	M	72	7680	2.87	4.08	140.07	6.82	4.04	637.45	3.52	522.83	486.9	6.83	3.56	4.28	3.83	No available	0.409142
TM9	13	F	90	2060	3.31	4.08	59.73	5.17	4.04	18.9	3.52	16.39	43.82	6.06	3.56	4.28	4.19	No available	0.496484
TM10	6	F	109	2230	3.78	3.5	1035.71	7.37	4.44	62.28	3.43	6.94	20.82	17.89	2.74	8.03	281.11	1.02334	0.380298
TM11	7	F	107	2950	4.8	3.5	1996.19	9.33	4.44	54.96	3.43	14.73	61.3	4.76	3.23	11.59	412.14	0.981448	0.412371
TM12	15	M	119	4600	5.4	4.08	499.32	5.96	4.75	328.49	3.52	1262.78	2831.39	20.39	3.56	8.28	7.78	No available	0.68488
TM13	13	F	143	4316	4.96	4.08	32.79	7.59	8.31	11.27	3.52	7.79	25.42	9.18	3.56	5.98	10.53	No available	0.303744
TM14	13	M	111	6100	5.6	4.08	790.7	7.91	6.04	53.4	3.52	42.57	1614.76	33.63	3.56	6.15	3.83	No available	0.40439
TM15	11	M	91	6812	4.32	4.08	130.44	7.91	4.04	31.87	3.52	14.32	78.81	6.72	3.56	4.42	10.95	No available	0.288335
TM16	14	M	100	7300	14.57	6.02	2610.53	28.48	12.43	921.2	11.79	1847.74	21148.5	122.83	5.01	24.45	54.81	No available	0.293399
TM17	14	F	127	4200	5.02	4.08	189.76	6.09	6.35	46.74	3.52	10.29	49.69	15.38	3.56	4.28	5.72	No available	0.228909
TM18	14	M	93	8200	3.58	4.08	159.39	6.67	5.02	22.22	3.52	28.83	81.33	11.24	3.56	12.44	8.28	No available	0.431017
TM19	13	F	29	8800	4.18	1.45	16014.3	15.97	3.99	790.49	3.92	14967.7	19282.8	46.3	26.18	22.8	4.24	No available	0.287366
TM20	16	M	37	2300	28.77	1.45	20240.8	20.48	7.03	4918.04	3.92	35498.8	24322	289.35	2.84	104.11	11.34	No available	0.476718
TM21	10	M	126	1030	5.68	1.45	9897.59	5.42	3.99	6140.81	3.92	18162.2	15756.5	80.27	2.84	17.28	15.38	No available	0.549759
TM22	15	F	103	3240	6.02	1.86	404.31	12.6	7.05	59.59	21.82	173.73	388.59	29.17	3.85	5.25	23.43	0.952124	0.381443
TM23	10	M	138	941	1.67	1.55	1513.45	1.52	1.76	19.92	2.33	3.32	30.01	3.06	1.12	3.1	49.78	0.948534	0.285223
TM24	16	F	53	6400	13.86	2.66	1776.89	17.76	7.74	636.89	4.78	2794.16	2959.18	34.57	4	15.1	26.89	0.876122	0.321879
TM25	15	F	97	1870	6.15	1.55	360.72	5.54	6.01	12.84	16.07	4.12	9.36	8.79	1.61	7.23	9.64	1.10293	0.747995
TM26	13	F	121	980	3.68	1.55	1583.67	4.89	6.21	30.16	6.37	12.63	71.92	38.74	2.01	4.57	58.03	0.625374	0.155785
TM27	10	F	105	2400	18.19	1.59	11833.6	6.62	3.62	5062.99	2.33	20537.1	27216.9	71.9	2.42	34.07	65.83	1.06403	0.43299
TM28	11	M	37	2800	6.78	4.08	129.6	17.74	8.51	21.29	3.52	30.44	27.36	23.68	3.56	12.44	12.97	No available	0.880386
TM29	12	M	92	4680	4.06	4.08	1286.24	5.42	4.13	37.8	3.52	182.31	6046.81	37.17	3.56	4.56	25.92	No available	0.849713
TM30	6	F	50	2300	7.72	3.5	6623.26	9.75	4.44	23.83	3.43	17.85	42.6	6.17	3.54	8.03	50.6	0.613405	0.272623
TM31	13	F	132	3425	5.69	3.5	723.42	6.17	4.73	12.33	3.6	9.51	123.98	7.18	2.74	8.03	185.61	1.01137	0.909507
TM32	16	F	67	1080	4.27	4.08	679.81	5.82	4.37	163.41	3.52	533.44	2400.22	19.29	3.56	5.16	3.83	No available	0.703403
TM33	15	F	63	1300	7.03	4.08	206.44	10.64	5.88	105.85	3.52	944.63	5490.19	36.26	3.56	7.87	7.94	No available	0.309292
TM34	12	M	147	5600	6.17	4.08	2166.72	15.11	7.37	866.26	3.52	750.28	15217.9	23.36	3.56	16.75	38.79	No available	0.547032
TM35	12	M	76	1300	4.43	4.08	1592.28	11.88	4.25	73.77	3.52	138.14	7052.98	14.51	3.56	14.49	5.21	No available	0.433734
TM36	12	F	64	950	5.21	4.08	298.44	12.75	5.16	77.77	3.52	43.03	944.51	15.16	3.56	7.46	6.26	No available	0.243244
TM37	16	F	100	1020	4.96	4.08	85.6	8.08	6.04	64.1	3.52	9.6	88.47	11.42	3.56	10.85	6.84	No available	0.313272
TM38	8	M	62	1800	4.66	4.08	37.4	11.66	5.73	10.52	3.52	12.78	25.96	5.96	3.56	5.48	4.08	No available	1.34522
TM39	14	M	93	9100	4.18	1.45	655.39	3.95	3.99	8.13	3.92	25.28	73.63	4.35	2.84	3.81	4.24	No available	0.531998
TM40	6	M	41	1800	4.6	1.45	6878.49	12.26	3.99	88.76	3.92	131.54	1640.74	21.81	2.84	12.9	21.48	No available	0.687147
TM41	7	M	54	2800	4.18	1.45	2479.65	3.95	3.99	384.78	3.92	695.28	996.92	17.4	2.84	3.81	11.34	No available	0.503883
TM42	16	M	101	920	4.18	1.45	620.8	3.95	3.99	30.87	3.92	3.03	7.26	4.35	2.84	3.81	7.46	No available	0.391396
TM43	15	M	63	1050	4.18	1.45	2111.06	3.95	3.99	67.85	3.92	44.02	254.63	4.35	2.84	3.81	4.24	No available	0.503534
TM44	16	F	146	10800	4.18	1.45	3679.53	3.95	3.99	5152.08	3.92	3985.49	4567.29	9.53	2.84	3.81	47.19	No available	0.580685
TM45	6	F	63	2800	4.18	1.45	2558.56	4.9	3.99	35.64	3.92	11.2	41.5	4.35	2.84	3.81	32.11	No available	0.723453
TM46	14	F	48.55	2600	13.88	29.89	1271.28	25.94	15.55	56.11	19.46	103.36	48.91	67.95	32.21	26.9	23.9	0.958118	3.10071
TM47	12	M	24	4280	20.56	37.58	4700.4	49.21	18.04	118.62	19.46	117.27	80.4	98.93	40.42	34.96	28.82	0.768216	0.851064
TM48	16	F	37.42	3520	19.06	35.17	8748.67	38.19	16.39	186.96	19.46	197.24	363.7	184.49	25.79	52.78	24.97	0.646013	0.531915
TM49	25	F	67.5	1360	21.53	41.12	1404	35.93	14.7	93	19.46	135.7	86.33	63.54	37.73	28.06	58.92	0.873781	0.914894
TM50	7	M	26	5971	20.56	44.48	3470.95	42.09	20.45	195.13	19.46	423.14	895.28	139.35	42.01	37.82	40.72	0.75043	2.65957
TM51	9	F	42	1720	27.7	46.56	4026.51	49.75	12.97	106.48	19.46	182.13	749.96	118.43	35.55	30.37	44.55	0.674125	0.761702
TM52	10	F	17.4	1100	17.94	34.9	3408.29	34.22	21.24	222.3	19.46	261.24	650.7	147.48	29.93	42.4	45.2	0.983362	2.58723
TM53	10	M	44	70000	20.1	37.84	2597.1	39.87	15.55	79.65	19.46	118.09	89.48	72.32	37.73	36.67	41.98	0.938038	0.520567
TM54	56	F	79	1000	21.69	41.37	1295.83	51.91	23.57	90.09	19.46	219.3	380.66	162.19	35.55	32.09	23.9	0.983362	0.26383
TM55	16	M	52	1200	24.69	62.18	3486.83	95.9	37.49	242.01	19.46	398.61	480.72	134.02	57.41	38.39	27.7	0.938038	0.365957
TM56	17	F	46	1640	20.72	47.47	5042.6	38.75	20.45	555.6	19.46	353.29	1613.53	133.36	43.06	36.1	28.82	0.866896	0.565957
TM57	15	M	41	1000	19.21	37.32	3086.56	39.87	34.64	342.53	19.46	255.34	425.29	81.61	46.19	38.39	43.26	0.730924	1.90496
TM58	7	F	17	6553	21.36	42.58	4222.73	48.66	37.49	100.4	19.61	130.81	92.1	103.92	46.19	40.68	46.51	0.545611	0.541844
TM59	19	M	36	2400	22.19	42.58	3932.76	46.49	19.65	119.17	23.28	210.38	476.17	109.56	46.19	29.79	45.2	0.878371	0.629787
TM60	13	F	36	2400	4.8	3.58	1164.41	9.33	3.94	86.98	5.4	60.84	140.34	11.04	2.59	9.89	8.48	0.959266	0.164539
TM61	17	M	42	2200	4.01	3.58	3442.86	3.86	3.94	101.06	2.85	38.2	154.26	10.22	2.59	3.73	2.55	1.00975	0.333333
TM62	12	M	56	6148	11.92	3.58	2901.32	10.8	7.39	45.48	4.71	54.19	163.22	17.37	2.69	8.55	2.55	0.868617	0.350355
TM63	32	M	47	36363	12.98	3.58	7859.31	14.92	6.61	533.76	3.59	442.68	800.47	64.53	2.59	9.66	2.55	0.674699	0.297872
TM64	26	M	27	419	1.83	3.58	5356.06	3.42	3.94	59.47	1.73	15.17	42.38	3.44	2.59	3.73	2.55	0.722318	0.330496
TM65	18	F	32	684	9.64	8.78	5926.32	11.69	11.59	314.76	14.19	1498.51	3760.69	171.5	3.24	7.13	16.94	0.404475	0.265248
TM66	62	M	94	4926	3.57	3.58	1386.07	3.86	3.94	361.07	2.64	321.16	221.92	4.28	2.59	3.73	2.55	0.760757	1.32057
TM67	34	F	32	9200	17.4	3.58	22459.7	18.35	3.94	604.34	4.46	543.7	2506.44	331.04	5.45	13.25	2.55	0.675846	0.314894
TM68	7	F	39	10750	3.83	3.58	7353.95	8	3.94	276.57	5.68	1590.12	5064.57	155.53	2.59	13.53	2.55	0.59782	0.651064
TM69	60	M	140	2310	1.83	3.58	4598.73	3.42	3.94	130.47	1.73	2.65	25.79	3.44	2.59	3.73	2.55	0.327022	0.161702
TM70	16	F	149	3820	9.29	3.58	1507.01	15.19	4.17	55.43	2.33	25.98	381.87	12.12	2.59	4.92	42.42	0.985083	0.260993
TM71	9	M	85	2700	10.54	3.58	1425.57	11.24	5.89	34.35	4.71	11.63	55.54	16.01	2.59	12.69	39.6	0.903614	0.442553
TM72	18	M	31	1400	6.57	3.58	3245.18	9.13	4.6	264.96	5.22	363.87	446.69	6.71	2.59	8.98	2.5	0.94148	0.523404
TM73	16	M	56	3360	8.46	1.7	1549.91	12.81	2.23	1914.8	2.05	1665.64	3352.27	32.98	1.8	6.95	1	0.839528	0.883963
TM74	14	F	36	8340	5.32	1.2	3216.61	4.74	2.14	157.25	2.05	507.85	844.5	32.6	1.65	5.12	1	0.80649	0.567145
TM75	11	F	31	2600	5.83	2.5	4937.73	5.08	2.57	97.42	2.05	223.62	3765.22	50.39	2.23	9.16	1	0.755752	0.904824
TM76	20	M	134	1300	4.41	2.08	1750.96	2.65	2.14	72.82	2.05	31.49	701.98	13.27	2.92	16.92	12.3	0	0
TM77	15	F	9	2880	17.43	2.33	1619.59	6.15	2.93	17.55	7.39	79.36	319.07	24.98	3.27	17.24	1	0.783481	0.943937
TM78	38	F	88	1400	3.15	2	693.09	3.2	2.14	72.82	2.05	194.23	1601.47	8.07	1.05	4.68	1	0.879646	0.457627
TM79	8	F	94	4130	4.7	3.62	897.81	5.42	3.46	52.58	2.05	40.27	68.2	6.47	2.47	15.37	1	0.830678	1.40939
TM80	26	M	5	20306	5.32	1.92	1580.52	1.8	2.93	164.45	2.05	219.73	241.46	24.36	2.99	4.68	1	0.893805	0.966102
TM81	15	F	9	42553	6.56	1.92	3368.96	7.92	3.19	851.98	5.3	1586.62	1165.53	283.06	1.65	7.14	1	0.745723	0.784876
TM82	11	F	52	135533	3.74	2.12	1750.96	3.94	2.45	326.28	2.05	422.73	644.03	13.27	2.47	4.13	1	0.844838	0.445893
TM83	11	F	71	2860	5.91	3.23	1911.32	8.13	3.59	66.27	2.54	92.32	174.96	30	2.18	6.95	1	0.880236	1.01565
TM84	9	M	29	6800	17.23	3.39	5442.91	17.87	14.8	470.03	3.38	4320.44	13605.1	140.46	5.29	14.48	8.05	0.687906	0.413299
TM85	31	M	61	5200	33.56	3.74	8902.28	8.06	3.42	3666.91	2.47	5964	25770.88	61.3	2.58	24.46	4.14	1.02891	1.08996
TM86	51	M	54	1020	6.51	3.12	3611.34	3.93	4.31	62.75	11.12	29.14	145.58	25.22	2.03	3.29	4.14	0.683186	0.430248
TM87	23	F	98	2000	3.59	2.67	2661.6	6.91	2.76	149.67	2	256.1	3756.67	50.22	1.95	8.88	4.14	0.787611	0.744459
TM88	31	M	24	2140	2.77	2.03	4906.8	6.73	2.15	95.98	2	242.12	3383.89	48.5	1.95	16.86	4.14	0.756932	0.525424
TM89	6	M	41	1800	9.57	5.31	5804.36	15.5	5.15	98.23	6.54	185.12	1512.62	47.37	3.21	18.33	4.14	0.828909	0.891786
TM90	55	F	60	1400	26.66	63.67	552.82	49.75	22.8	58.41	41.74	134.35	283.52	100.18	45.15	45.85	73.29	0.806081	0.765957
TM91	49	M	56	7440	22.02	41.37	1271.28	50.29	23.57	52.88	37.11	88.99	32.53	74.8	20.79	29.79	66.31	0.640275	0.750355
TM92	16	M	67	960	21.2	68.99	2925.87	43.75	6.31	38.15	19.46	120.99	109.83	144.75	45.15	48.73	50.52	0.955823	0.693617
TM93	17	F	107	3820	19.8	38.36	2620.03	36.5	18.04	51.02	19.46	123.92	122.92	89.64	47.74	49.3	42.62	0.97074	0.64539
TM94	11	F	129	4000	12.87	23.98	2496.49	45.39	4.45	114.86	19.46	126.91	113.15	38.41	6.08	46.42	22.84	0.914515	0.723404
TM95	36	M	101	3750	17.27	97.08	1295.83	47.03	22.8	51.02	19.46	79.04	37.33	80.99	20.79	26.32	30.52	0.766495	0.811348
TM96	8	M	59	2730	15.66	37.06	2040.46	30.14	25.85	88.65	19.46	97.99	53.29	76.66	41.48	36.1	39.47	0.760757	0.635461
TM97	7	M	126	3450	11.5	25.12	191.45	34.22	33.21	43.96	19.46	23.88	20.46	45.32	37.19	31.52	22.84	0.97533	0.256738
TM98	65	F	81	2250	16.63	34.06	10122	31.9	22.8	191.82	19.46	174.52	312.28	150.93	28.18	55.69	35.2	0.888124	2.5773
TM99	49	F	117	1750	7.4	3.58	5737.48	20.88	4.9	183.5	2.8	24.74	182.61	14.22	2.59	11.37	3.8	0.442341	0.492199
TM100	16	F	90	2480	10.36	3.58	4034.19	10.15	7.8	5080.43	4.31	4137.31	2926.38	22.24	2.59	28.66	15.68	0.928285	0.0695035
TM101	10	M	125	2000	4.91	3.58	15693	12.63	5.22	200.01	2.19	80.95	1288.8	38.76	2.59	24.3	3.1	0.926563	0.720567
TM102	20	F	79	2740	9.46	3.58	8156.48	26.58	6.8	5365.58	3.66	9060.52	7368.41	30.73	2.59	16.58	5.75	0.969593	1.10355
TM103	15	M	56	2300	1.83	3.58	1107.04	4.47	3.94	341.26	1.73	25.04	982.33	3.44	2.59	4.48	2.55	1.02065	0.236879
TM104	23	M	54	1100	4.49	3.58	3939.65	5.7	4.03	182.37	2.33	158.44	215.84	13.49	2.59	6.4	2.55	0.73953	0.726241
TM105	22	M	54	29500	6.06	3.58	3130.23	5.55	4.17	163.07	3.33	266.15	1118.06	21.91	2.59	8.55	4.17	0.851979	0.598582
TM106	18	M	116	7630	6.44	3.58	3921.08	18.04	3.94	283.44	3.66	43.18	972.69	49.31	2.59	14.4	30.86	0.497992	1.65248
TM107	30	M	122	2980	3.66	3.58	2726.98	9.74	7.39	54.44	39.88	47.13	193.11	8.01	2.59	20.39	76.93	0.897303	0.371631
TM108	22	M	95	2900	3.75	3.58	2564.09	5.41	3.94	26.6	3.33	13.59	284.58	17.09	2.59	4.92	24.57	0.647734	0.514894
TM109	17	F	74	3200	4.2	2	1198.3	4.25	2.14	66.27	7.5	21.95	146.22	6.58	1.33	4.13	1.56	1.06018	0.522816
TM110	50	M	98	1480	3.15	2.92	1404.97	5.78	2.14	29.05	2.05	18.37	59.09	9.05	1.05	11.25	4.9	0.958112	0.702738
TM111	47	M	66	4300	2.63	1.7	897.81	3.94	2.14	136.55	2.05	35.47	86.2	3.67	2.07	4.54	1	0.881416	0.452412
TM112	5	M	84	4800	2.22	3.23	5945.66	5.96	2.14	84.06	2.05	64.16	2118.23	205.87	1.25	19.6	1	0.155162	0.258149
TM113	39	M	144	2000	11.04	62.42	1222.59	112.28	6.7	7259.22	9.05	170.04	9.27	7.81	5.29	4021.37	107.96	0.100295	0.376793
TM114	57	M	144	2720	2.83	1.04	936.62	7.92	2.14	52.58	2.05	10.05	36.67	3.67	1.13	4.26	3.97	0.373451	0.387223
TM115	64	F	119	2325	6.56	28.03	1253.54	11.3	2.69	6674.84	3.86	86.44	98.99	5.21	1.6	705.49	5.9	0.80708	0.571056
TM116	12	F	64	950	4.41	2.16	1512.43	3.94	2.69	74.9	2.43	34.34	271.32	24.98	2.23	2.9	1	0.771681	0.616688
TM117	33	F	123	1800	3.55	0.99	2564.83	1.8	2.14	53.49	2.05	8.62	28.8	3.17	1.33	2.9	11.03	0.912684	0.604954
TM118	29	M	100	2450	4.77	2.16	2278.65	5.08	2.93	64.3	3.72	14.34	26.99	11.09	2.23	2.9	1	0.718584	1.02477
TM119	13	M	111	6100	5.69	2.15	4906.8	5.86	3.28	68.39	2	69.94	1364.18	42.99	1.95	8.12	4.14	0.701475	0.136897
TM120	16	F	100	1020	4.01	3.58	4667.71	13.62	5.22	128.78	1.73	29.99	823.99	9.83	2.59	7.72	64.69	0.0495575	0.349413
TM121	8	M	62	1800	4.37	2.15	756.97	6.03	3.01	12.62	2	23.15	67.34	3.84	1.95	9.93	4.14	0.890855	1.36115
TM122	11	M	91	6812	4.59	3.58	2115.01	10.15	3.94	53.95	3.94	29.63	191.32	6.11	2.63	7.72	50.37	0.772861	0.728814
TM123	14	M	100	7300	5.69	2.86	6216.92	5.86	3.14	534.44	2	16.89	105.87	14.74	3.71	3.62	14.25	0.825369	0.464146
TM124	14	F	127	4200	2.51	2.35	2204.35	3.43	2.88	90.11	2	10.29	100.11	22.08	1.95	3.45	19.63	0.39233	0.245111
TM125	14	M	93	9100	4.66	1.84	1391.88	4.77	2.28	28.63	2	34.75	82.77	11.42	1.95	7.4	4.14	0.973451	0.504563
TM126	14	M	93	8200	3.43	1.65	1473.5	3.08	4.97	31.1	2	27.29	123.79	5.02	3.71	5.86	16.91	0.984661	0.471969
TM127	68	F	145	1020	2.26	12.57	2214.28	5.7	3.7	571.61	3.64	176.15	108.86	59.36	45.14	192.7	4.14	0.470796	0.205997
MALARIA n=15
ID	Age	Gender	Platelets (x1000/µL)	Parasitemia (parasites/µL)	IL-4 (pg/mL)	IL-2 (pg/mL)	IP-10 (pg/mL)	IL-1β (pg/mL)	TNF-α (pg/mL)	MCP-1 (pg/mL)	IL-17A (pg/mL)	IL-6 (pg/mL)	IL-10 (pg/mL)	IFN-γ (pg/mL)	IL-12p70 (pg/mL)	IL-8 (pg/mL)	TGF-β1 (pg/mL)	Relative units anti-MSP1	Relative units anti-Ps
M1	12	F	945	899	4.18	1.45	7456.97	6.81	3.99	59.52	3.92	45.17	1492.39	7.14	2.84	3.81	15.38	No available	0.368261
M2	15	F	156	2530	4.34	1.55	1033.56	4.89	4.71	31.5	7.89	11.06	50.95	11.41	1.3	3.95	32.91	1.03232	0.306987
M3	12	F	273	1080	4.06	4.08	19497.6	8.08	4.25	713.52	3.52	80.46	20.39	1887.63	3.56	10.35	25.52	No available	0.329387
M4	13	M	619	1400	4.18	1.45	889.85	3.95	3.99	39.09	3.92	15.86	99.41	4.35	2.84	4.12	87.13	No available	No available
M5	16	M	182	1792	4.8	1.45	667.13	23.57	3.99	11.95	3.92	9.17	3.82	4.35	2.84	3.81	301.89	No available	0.210126
M6	16	F	508	1080	12.18	1.45	1855.63	20.48	7.62	74.09	3.92	23.08	36.79	41.59	2.84	4.36	117.99	No available	0.621408
M7	13	F	197	1200	4.18	1.45	1680.72	44.69	3.99	18.44	3.92	391.02	3.82	4.35	2.84	56.32	180.07	No available	0.301804
M8	16	M	170	1020	4.18	1.45	413.27	3.95	3.99	18.03	3.92	1.74	4.5	4.35	2.84	3.81	4.24	No available	0.319221
M9	66	M	168	1740	3.66	3.58	2190.35	5.41	3.94	89.55	3.03	7.99	41.45	3.44	2.59	6.22	41.47	0.82903	0.380142
M10	33	F	179	1850	17.8	38.1	3896.04	41.54	18.85	114.86	19.46	138.42	28.94	60.37	30.5	57.45	31.1	0.876649	0.699291
M11	22	M	153	2280	21.69	27.94	1005.79	33.64	17.22	25.14	19.46	108.04	39.27	85.32	28.76	8.72	48.5	0.686747	0.304965
M12	18	M	189	2300	4.2	3.58	2751.16	5.85	3.94	192.77	2.1	9.75	109.34	4.28	2.59	8.98	13.87	0.798049	0.804255
M13	48	M	186	1070	7.12	3.58	4399.7	8	3.94	349.91	85.3	89.4	1021.99	20.32	2.82	21.9	93.11	0.481928	0.296454
M14	23	M	163	2000	3.37	20.53	387.71	49.27	2.14	26.7	2.05	4.85	26.99	5.11	3.06	5.58	30.85	0.693215	0.449804
M15	57	M	186	480	3.76	2.23	1774.03	6.55	3.85	230.2	3.43	18.85	98.25	7.72	2.58	6.5	90.99	0.309145	0.385919
HEALTHY CONTROL n=60
ID	Age	Gender	Platelets (x1000/µL)	Parasitemia (parasites/µL)	IL-4 (pg/mL)	IL-2 (pg/mL)	IP-10 (pg/mL)	IL-1β (pg/mL)	TNF-α (pg/mL)	MCP-1 (pg/mL)	IL-17A (pg/mL)	IL-6 (pg/mL)	IL-10 (pg/mL)	IFN-γ (pg/mL)	IL-12p70 (pg/mL)	IL-8 (pg/mL)	TGF-β1 (pg/mL)	Relative units anti-Ps	Relative units anti-MSP1
HC1	27	M	251	0	12.21	15.43	529.48	18.29	4.45	126.95	19.46	47.94	20.46	34.83	4.34	6.71	35.8	0	0
HC2	58	M	212	0	40.12	26.21	1064.38	26.55	4.45	57.49	19.46	48.34	20.46	15.29	12.28	40.68	56.77	0	0
HC3	25	M	193	0	16.89	33.2	621.05	32.48	9.31	102.41	19.46	63.24	20.46	66.69	20.13	20.47	47.17	0	0
HC4	15	F	256	0	69	92.92	1058.97	119.3	99.41	174.65	31.71	148.29	50.21	177.62	96.52	44.12	147.66	0	0
HC5	34	M	198	0	18.35	29.58	899.36	33.64	4.45	34.66	19.46	55.34	20.46	46.67	23.96	28.64	23.37	0	0
HC6	71	F	263	0	15.54	34.9	1308.23	29.55	4.45	192.64	19.46	88.99	20.46	43.28	30.5	52.2	72.5	0	0
HC7	21	F	219	0	16.51	43.53	979.83	50.29	16.39	67.14	19.46	83.45	20.46	52.63	39.88	18.68	93.49	0	0
HC8	45	F	254	0	16.51	33.2	870.18	47.58	5.23	99.4	19.46	68.41	20.46	28.84	21.43	28.64	50.52	0	0
HC9	45	M	243	0	16.02	36.26	625.16	38.75	12.97	78.24	19.87	105.69	20.46	48.01	25.19	17.48	74.89	0	0
HC10	38	F	250	0	8.13	21.05	392.84	38.03	10.22	35.64	9.73	34.39	10.23	27.62	17.78	20.05	20.36	0	0
HC11	31	M	229	0	4.39	3.58	736.65	8	3.94	82.58	4.79	3.63	2.93	3.44	2.59	3.73	9.99	0	0
HC12	41	F	252	0	4.7	3.58	857.75	6.63	5.72	90.2	4.87	8.64	6.48	10.83	2.59	7.33	37.78	0	0
HC13	24	F	332	0	7.26	3.58	708.58	7.29	3.94	22.62	1.97	3.17	2.93	3.44	3.47	6.05	26.86	0	0
HC14	19	M	392	0	6.98	3.58	1340.96	10.15	3.94	128.78	2.24	7.15	2.93	24.98	2.59	7.92	2.55	0	0
HC15	20	F	242	0	7.12	3.58	847.8	13.12	3.94	40.61	4.54	5.87	2.93	3.44	2.59	25.99	4.94	0	0
HC16	59	M	254	0	3.66	3.58	991.77	43.8	4.9	181.25	2.1	3.77	2.93	6.41	2.59	41.65	33.38	0	0
HC17	46	F	273	0	5.12	3.58	1013.21	13.62	3.94	127.1	1.73	4.69	2.93	3.44	2.59	55.82	68.25	0	0
HC18	24	F	277	0	8.46	3.58	852.77	12.88	6.43	37.64	24.9	3.17	2.93	15.74	2.59	53.04	42.42	0	0
HC19	28	F	335	0	4.3	3.58	939.16	4.99	3.94	102.47	10.27	1.93	2.93	3.44	2.59	7.13	16.31	0	0
HC20	24	F	325	0	4.66	2.77	743.57	7.47	3.14	16.97	7.92	6.66	1.98	3.84	1.95	17.59	55.48	0	0
HC21	12	M	239	0	3.49	4.15	4417.54	70.92	2.14	161.71	2.05	111.17	35.55	24.36	1.38	16.92	14.98	0	0
HC22	34	F	301	0	4.19	2.86	811.87	3.08	2.4	109.1	2.21	3.82	1.98	3.84	1.95	5.25	46.02	0	0
HC23	10	F	287	0	3.61	1.74	330.86	1.17	2.14	103.61	2.05	2.25	1.48	2.49	0.91	7.33	94.6	0	0
HC24	8	M	325	0	2.49	1.32	275.96	16.09	3.32	89.72	4.08	10.19	0.9	5.71	0.91	4.82	18.57	0	0
HC25	5	M	414	0	3.43	2.15	568.6	29.36	2.4	129.27	2.3	13.83	5.88	3.84	1.95	18.33	122.46	0	0
HC26	13	M	343	0	8.08	5.62	1184.89	13.5	3.56	87.24	39.35	13.36	19.9	25.63	3.4	66.05	4.14	0	0
HC27	15	M	275	0	4.28	2.91	195.77	17.66	3.01	16.97	4.67	22.83	1.99	3.84	1.95	18.33	11.65	0	0
HC28	16	M	348	0	4.76	2.31	124.9	5.22	2.51	157.59	2.93	31.47	1.98	3.84	1.95	25.8	90.99	0	0
HC29	6	M	374	0	4.66	2.91	811.87	23.25	2.63	188.88	5.98	22.18	6.99	3.84	1.95	23.16	9.11	0	0
HC30	5	F	254	0	3.77	1.55	1574.8	3.84	2.35	70.58	2.33	46.27	502.49	9.95	1.13	3.1	18.4	0.177549	No available
HC31	5	M	374	0	4.64	1.55	314.16	7.2	5.24	31.5	5.35	3.1	3.6	13.45	2.32	5.62	3.79	0.747995	No available
HC32	6	F	310	0	5.07	1.55	869.27	12.6	4.06	129.43	2.33	2.94	2.12	3.29	2.01	5.08	224.11	0.824742	No available
HC33	5	M	367	0	3.42	1.55	227.08	2.07	2.47	28.39	2.33	2.08	1.68	2.64	1.12	5.8	6.79	0.350515	No available
HC34	4	M	308	0	2.64	1.55	116.16	2.94	2.82	8.06	2.33	2.01	1.42	3.44	1.16	3.1	2.47	0.290951	No available
HC35	4	M	282	0	4.04	1.55	434.26	1.61	2.58	17.9	2.33	2.55	1.87	48.24	1.49	6.8	4.71	0.235968	No available
HC36	7	F	273	0	3.01	1.55	663.76	4.13	3.34	69.38	6.57	4.84	2.97	5.67	1.69	5.25	12.43	0.705613	No available
HC37	8	M	317	0	4.01	4.08	53.59	5.55	4.04	45.89	3.52	4.09	2.64	4.01	3.56	7.26	3.88	0.186571	No available
HC38	7	F	252	0	4.72	4.08	38.31	9.12	5.58	11.02	3.52	13.53	2.82	7.8	3.56	7.66	6.4	0.29708	No available
HC39	6	F	331	0	3.2	3.5	304.58	4.28	4.44	4.77	3.43	1.23	3.48	4.15	2.74	8.03	7.17	0.178694	No available
HC40	10	F	295	0	3.86	3.5	322.26	6.67	4.44	35.57	3.43	3	3.48	5.82	2.74	8.03	8.04	0.601375	No available
HC41	11	M	292	0	3.58	4.08	18.65	7.27	4.5	31.87	3.52	5.27	2.64	4.73	3.56	4.28	3.83	0.237885	No available
HC42	8	M	272	0	3.19	4.08	67.36	5.04	4.13	30.81	3.52	4.91	2.72	7.43	3.56	4.28	3.83	0.290709	No available
HC43	8	F	289	0	4.38	4.08	27.35	15.11	5.02	30.46	3.52	9.49	2.64	4.99	3.56	5.81	3.83	0.160938	No available
HC44	9	M	327	0	3.36	4.08	29.09	5.82	4.04	33.68	3.52	4.79	2.64	4.16	3.56	4.28	3.83	0.210356	No available
HC45	11	M	238	0	3.36	4.08	61.46	6.97	4.25	14.67	3.52	3.83	2.64	5.46	3.56	4.71	3.83	0.202429	No available
HC46	13	F	213	0	4.43	4.08	19.43	7.27	4.04	19.78	3.91	5.15	2.64	6.27	3.56	4.28	5.59	0.211232	No available
HC47	9	M	209	0	13.34	8.93	55.58	20.65	16.22	47.6	14.38	7.35	10.46	70.2	4.48	21.14	23.21	0.171289	No available
HC48	9	M	327	0	3.15	4.08	58.05	6.67	4.04	48.47	3.52	5.27	2.64	5.85	3.56	4.28	3.83	0.209631	No available
HC49	9	F	310	0	4.22	4.08	47.95	5.96	4.5	13.86	3.52	4.35	2.64	7.8	3.56	4.28	3.83	0.505402	No available
HC50	11	F	252	0	3.07	4.08	25.45	4.23	7.56	18.61	3.52	3.83	2.64	16.52	3.56	4.28	3.83	0.105528	No available
HC51	11	F	330	0	4.18	1.45	267.28	3.95	3.99	80.59	3.92	1.74	3.82	4.35	2.84	3.81	4.37	0.0938444	No available
HC52	11	F	247	0	4.18	1.45	233.2	3.95	3.99	13.14	3.92	1.74	3.82	11.45	2.84	3.81	4.24	0.167354	No available
HC53	10	M	385	0	4.18	1.45	287.03	3.95	3.99	21.86	3.92	1.74	3.82	4.35	2.84	3.81	8.36	0.134022	No available
HC54	11	M	331	0	4.18	1.45	587.13	6.52	3.99	399.99	3.92	147.17	43.74	4.35	2.84	3.81	195.02	0.0778021	No available
HC55	12	F	367	0	4.18	1.45	139.55	8.6	3.99	3.95	3.92	1.74	3.82	4.35	2.84	3.81	4.24	0.142781	No available
HC56	12	M	194	0	4.18	1.45	184.02	3.95	3.99	18.87	3.92	1.74	3.82	4.35	2.84	3.81	4.24	0.114621	No available
HC57	12	F	324	0	4.18	1.45	184.02	3.95	3.99	12.35	3.92	1.74	3.82	4.35	2.84	10.57	4.24	0.186359	No available
HC58	12	F	282	0	4.18	1.45	1139.5	3.95	3.99	19.71	3.92	1.74	3.82	4.35	2.84	3.81	13.58	0.113793	No available
HC59	12	F	405	0	4.18	1.45	127.73	3.95	3.99	46.8	3.92	1.74	3.82	4.35	2.84	3.81	20.03	0.177354	No available
HC60	15	M	195	0	4.18	1.45	190.76	3.95	3.99	40.1	3.92	1.74	3.82	4.35	2.84	8.45	12.44	0.156239	No available

## Sheet: Fig 2A
Platelets (x1000/µL)	Previous malaria episodes
90	2
113	1
109	2
100	2
121	1
109	1
74	1
72	2
90	1
109	1
107	1
119	1
143	1
111	2
91	1
100	1
127	2
93	1
29	1
37	1
126	1
103	1
138	1
53	2
97	1
121	2
105	1
37	1
92	2
50	2
132	1
67	2
63	2
147	1
76	1
64	2
100	1
62	2
93	1
41	1
54	2
101	1
63	1
146	1
63	2
48.55	0
24	0
37.42	0
67.5	0
26	0
42	0
17.4	0
44	0
79	2
52	3
46	2
41	0
17	1
36	3
36	2
42	0
56	0
47	0
27	0
32	0
94	1
32	0
39	0
140	3
149	1
85	4
31	1
56	0
36	0
31	0
134	2
9	0
88	1
94	1
5	1
9	0
52	0
71	0
29	1
61	3
54	0
98	1
24	0
41	0
60	2
56	2
67	1
107	1
129	2
101	1
59	0
126	0
81	0
117	0
90	0
125	3
79	0
56	1
54	0
54	2
116	1
122	0
95	2
74	2
98	3
66	0
84	0
144	3
144	0
119	1
64	0
123	2
100	3
111	0
100	0
62	0
91	2
100	3
127	0
93	2
93	2
145	0

## Sheet: Fig 2B
Malaria parasites/µL	Malaria+trombocitopenia parasites/µL
899	1830
2530	2680
1080	2030
1400	3420
1792	1400
1080	5211
1200	2540
1020	7680
1740	2060
1850	2230
2280	2950
2300	4600
1070	4316
2000	6100
480	6812
	7300
	4200
	8200
	8800
	2300
	1030
	3240
	941
	6400
	1870
	980
	2400
	2800
	4680
	2300
	3425
	1080
	1300
	5600
	1300
	950
	1020
	1800
	9100
	1800
	2800
	920
	1050
	10800
	2800
	2600
	4280
	3520
	1360
	5971
	1720
	1100
	70000
	1000
	1200
	1640
	1000
	6553
	2400
	2400
	2200
	6148
	36363
	419
	684
	4926
	9200
	10750
	2310
	3820
	2700
	1400
	3360
	8340
	2600
	1300
	2880
	1400
	4130
	20306
	42553
	135533
	2860
	6800
	5200
	1020
	2000
	2140
	1800
	1400
	7440
	960
	3820
	4000
	3750
	2730
	3450
	2250
	1750
	2480
	2000
	2740
	2300
	1100
	29500
	7630
	2980
	2900
	3200
	1480
	4300
	4800
	2000
	2720
	2325
	950
	1800
	2450
	6100
	1020
	1800
	6812
	7300
	4200
	9100
	8200
	1020

## Sheet: Fig 2C
Platelets (x1000/µL)	Parasitemia (parasites/µL)
90	2
113	1
109	2
100	2
121	1
109	1
74	1
72	2
90	1
109	1
107	1
119	1
143	1
111	2
91	1
100	1
127	2
93	1
29	1
37	1
126	1
103	1
138	1
53	2
97	1
121	2
105	1
37	1
92	2
50	2
132	1
67	2
63	2
147	1
76	1
64	2
100	1
62	2
93	1
41	1
54	2
101	1
63	1
146	1
63	2
48.55	0
24	0
37.42	0
67.5	0
26	0
42	0
17.4	0
44	0
79	2
52	3
46	2
41	0
17	1
36	3
36	2
42	0
56	0
47	0
27	0
32	0
94	1
32	0
39	0
140	3
149	1
85	4
31	1
56	0
36	0
31	0
134	2
9	0
88	1
94	1
5	1
9	0
52	0
71	0
29	1
61	3
54	0
98	1
24	0
41	0
60	2
56	2
67	1
107	1
129	2
101	1
59	0
126	0
81	0
117	0
90	0
125	3
79	0
56	1
54	0
54	2
116	1
122	0
95	2
74	2
98	3
66	0
84	0
144	3
144	0
119	1
64	0
123	2
100	3
111	0
100	0
62	0
91	2
100	3
127	0
93	2
93	2
145	0

## Sheet: Fig 2D-2I
Fig 2D			Fig 2E			Fig 2F			Fig 2G			Fig 2H			Fig 2I
Malaria previous episodes	IL-6 (pg/ml)		Malaria previous episodes	IFNγ (pg/ml)		Malaria previous episodes	IL-10 (pg/ml)		Malaria previous episodes	TGF-β1 (pg/ml)		Malaria previous episodes	MCP-1 (pg/ml)		Malaria previous episodes	IP-10 (pg/ml)
2	19.42		2	38.26		2	39.03		2	69.35		2	15.15		2	1692.47
1	16.13		1	11.22		1	109.17		1	63.54		1	12.84		1	1249.96
2	14.76		2	7.88		2	1535.71		2	54.85		2	38.93		2	2972.22
2	11.21		2	3.36		2	52.08		2	6.79		2	16.71		2	895.76
1	49.35		1	11.22		1	657.22		1	62.42		1	78.59		1	1893.36
1	66.87		1	19.74		1	1653.92		1	100		1	40.37		1	3223.7
1	15.73		1	4.7		1	81.63		1	11.95		1	24.07		1	1055.01
2	522.83		2	6.83		2	486.9		2	3.83		2	637.45		2	140.07
1	16.39		1	6.06		1	43.82		1	4.19		1	18.9		1	59.73
1	6.94		1	17.89		1	20.82		1	281.11		1	62.28		1	1035.71
1	14.73		1	4.76		1	61.3		1	412.14		1	54.96		1	1996.19
1	1262.78		1	20.39		1	2831.39		1	7.78		1	328.49		1	499.32
1	7.79		1	9.18		1	25.42		1	10.53		1	11.27		1	32.79
2	42.57		2	33.63		2	1614.76		2	3.83		2	53.4		2	790.7
1	14.32		1	6.72		1	78.81		1	10.95		1	31.87		1	130.44
1	1847.74		1	122.83		1	21148.5		1	54.81		1	921.2		1	2610.53
2	10.29		2	15.38		2	49.69		2	5.72		2	46.74		2	189.76
1	28.83		1	11.24		1	81.33		1	8.28		1	22.22		1	159.39
1	14967.7		1	46.3		1	19282.8		1	4.24		1	790.49		1	16014.3
1	35498.8		1	289.35		1	24322		1	11.34		1	4918.04		1	20240.8
1	18162.2		1	80.27		1	15756.5		1	15.38		1	6140.81		1	9897.59
1	173.73		1	29.17		1	388.59		1	23.43		1	59.59		1	404.31
1	3.32		1	3.06		1	30.01		1	49.78		1	19.92		1	1513.45
2	2794.16		2	34.57		2	2959.18		2	26.89		2	636.89		2	1776.89
1	4.12		1	8.79		1	9.36		1	9.64		1	12.84		1	360.72
2	12.63		2	38.74		2	71.92		2	58.03		2	30.16		2	1583.67
1	20537.1		1	71.9		1	27216.9		1	65.83		1	5062.99		1	11833.6
1	30.44		1	23.68		1	27.36		1	12.97		1	21.29		1	129.6
2	182.31		2	37.17		2	6046.81		2	25.92		2	37.8		2	1286.24
2	17.85		2	6.17		2	42.6		2	50.6		2	23.83		2	6623.26
1	9.51		1	7.18		1	123.98		1	185.61		1	12.33		1	723.42
2	533.44		2	19.29		2	2400.22		2	3.83		2	163.41		2	679.81
2	944.63		2	36.26		2	5490.19		2	7.94		2	105.85		2	206.44
1	750.28		1	23.36		1	15217.9		1	38.79		1	866.26		1	2166.72
1	138.14		1	14.51		1	7052.98		1	5.21		1	73.77		1	1592.28
2	43.03		2	15.16		2	944.51		2	6.26		2	77.77		2	298.44
1	9.6		1	11.42		1	88.47		1	6.84		1	64.1		1	85.6
2	12.78		2	5.96		2	25.96		2	4.08		2	10.52		2	37.4
1	25.28		1	4.35		1	73.63		1	4.24		1	8.13		1	655.39
1	131.54		1	21.81		1	1640.74		1	21.48		1	88.76		1	6878.49
2	695.28		2	17.4		2	996.92		2	11.34		2	384.78		2	2479.65
1	3.03		1	4.35		1	7.26		1	7.46		1	30.87		1	620.8
1	44.02		1	4.35		1	254.63		1	4.24		1	67.85		1	2111.06
1	3985.49		1	9.53		1	4567.29		1	47.19		1	5152.08		1	3679.53
2	11.2		2	4.35		2	41.5		2	32.11		2	35.64		2	2558.56
0	103.36		0	67.95		0	48.91		0	23.9		0	56.11		0	1271.28
0	117.27		0	98.93		0	80.4		0	28.82		0	118.62		0	4700.4
0	197.24		0	184.49		0	363.7		0	24.97		0	186.96		0	8748.67
0	135.7		0	63.54		0	86.33		0	58.92		0	93		0	1404
0	423.14		0	139.35		0	895.28		0	40.72		0	195.13		0	3470.95
0	182.13		0	118.43		0	749.96		0	44.55		0	106.48		0	4026.51
0	261.24		0	147.48		0	650.7		0	45.2		0	222.3		0	3408.29
0	118.09		0	72.32		0	89.48		0	41.98		0	79.65		0	2597.1
2	219.3		2	162.19		2	380.66		2	23.9		2	90.09		2	1295.83
3	398.61		3	134.02		3	480.72		3	27.7		3	242.01		3	3486.83
2	353.29		2	133.36		2	1613.53		2	28.82		2	555.6		2	5042.6
0	255.34		0	81.61		0	425.29		0	43.26		0	342.53		0	3086.56
1	130.81		1	103.92		1	92.1		1	46.51		1	100.4		1	4222.73
3	210.38		3	109.56		3	476.17		3	45.2		3	119.17		3	3932.76
2	60.84		2	11.04		2	140.34		2	8.48		2	86.98		2	1164.41
0	38.2		0	10.22		0	154.26		0	2.55		0	101.06		0	3442.86
0	54.19		0	17.37		0	163.22		0	2.55		0	45.48		0	2901.32
0	442.68		0	64.53		0	800.47		0	2.55		0	533.76		0	7859.31
0	15.17		0	3.44		0	42.38		0	2.55		0	59.47		0	5356.06
0	1498.51		0	171.5		0	3760.69		0	16.94		0	314.76		0	5926.32
1	321.16		1	4.28		1	221.92		1	2.55		1	361.07		1	1386.07
0	543.7		0	331.04		0	2506.44		0	2.55		0	604.34		0	22459.7
0	1590.12		0	155.53		0	5064.57		0	2.55		0	276.57		0	7353.95
3	2.65		3	3.44		3	25.79		3	2.55		3	130.47		3	4598.73
1	25.98		1	12.12		1	381.87		1	42.42		1	55.43		1	1507.01
4	11.63		4	16.01		4	55.54		4	39.6		4	34.35		4	1425.57
1	363.87		1	6.71		1	446.69		1	2.5		1	264.96		1	3245.18
0	1665.64		0	32.98		0	3352.27		0	1		0	1914.8		0	1549.91
0	507.85		0	32.6		0	844.5		0	1		0	157.25		0	3216.61
0	223.62		0	50.39		0	3765.22		0	1		0	97.42		0	4937.73
2	31.49		2	13.27		2	701.98		2	12.3		2	72.82		2	1750.96
0	79.36		0	24.98		0	319.07		0	1		0	17.55		0	1619.59
1	194.23		1	8.07		1	1601.47		1	1		1	72.82		1	693.09
1	40.27		1	6.47		1	68.2		1	1		1	52.58		1	897.81
1	219.73		1	24.36		1	241.46		1	1		1	164.45		1	1580.52
0	1586.62		0	283.06		0	1165.53		0	1		0	851.98		0	3368.96
0	422.73		0	13.27		0	644.03		0	1		0	326.28		0	1750.96
0	92.32		0	30		0	174.96		0	1		0	66.27		0	1911.32
1	4320.44		1	140.46		1	13605.1		1	8.05		1	470.03		1	5442.91
3	5964		3	61.3		3			3	4.14		3	3666.91		3	8902.28
0	29.14		0	25.22		0	145.58		0	4.14		0	62.75		0	3611.34
1	256.1		1	50.22		1	3756.67		1	4.14		1	149.67		1	2661.6
0	242.12		0	48.5		0	3383.89		0	4.14		0	95.98		0	4906.8
0	185.12		0	47.37		0	1512.62		0	4.14		0	98.23		0	5804.36
2	134.35		2	100.18		2	283.52		2	73.29		2	58.41		2	552.82
2	88.99		2	74.8		2	32.53		2	66.31		2	52.88		2	1271.28
1	120.99		1	144.75		1	109.83		1	50.52		1	38.15		1	2925.87
1	123.92		1	89.64		1	122.92		1	42.62		1	51.02		1	2620.03
2	126.91		2	38.41		2	113.15		2	22.84		2	114.86		2	2496.49
1	79.04		1	80.99		1	37.33		1	30.52		1	51.02		1	1295.83
0	97.99		0	76.66		0	53.29		0	39.47		0	88.65		0	2040.46
0	23.88		0	45.32		0	20.46		0	22.84		0	43.96		0	191.45
0	174.52		0	150.93		0	312.28		0	35.2		0	191.82		0	10122
0	24.74		0	14.22		0	182.61		0	3.8		0	183.5		0	5737.48
0	4137.31		0	22.24		0	2926.38		0	15.68		0	5080.43		0	4034.19
3	80.95		3	38.76		3	1288.8		3	3.1		3	200.01		3	15693
0	9060.52		0	30.73		0	7368.41		0	5.75		0	5365.58		0	8156.48
1	25.04		1	3.44		1	982.33		1	2.55		1	341.26		1	1107.04
0	158.44		0	13.49		0	215.84		0	2.55		0	182.37		0	3939.65
2	266.15		2	21.91		2	1118.06		2	4.17		2	163.07		2	3130.23
1	43.18		1	49.31		1	972.69		1	30.86		1	283.44		1	3921.08
0	47.13		0	8.01		0	193.11		0	76.93		0	54.44		0	2726.98
2	13.59		2	17.09		2	284.58		2	24.57		2	26.6		2	2564.09
2	21.95		2	6.58		2	146.22		2	1.56		2	66.27		2	1198.3
3	18.37		3	9.05		3	59.09		3	4.9		3	29.05		3	1404.97
0	35.47		0	3.67		0	86.2		0	1		0	136.55		0	897.81
0	64.16		0	205.87		0	2118.23		0	1		0	84.06		0	5945.66
3	170.04		3	7.81		3	9.27		3	107.96		3	7259.22		3	1222.59
0	10.05		0	3.67		0	36.67		0	3.97		0	52.58		0	936.62
1	86.44		1	5.21		1	98.99		1	5.9		1	6674.84		1	1253.54
0	34.34		0	24.98		0	271.32		0	1		0	74.9		0	1512.43
2	8.62		2	3.17		2	28.8		2	11.03		2	53.49		2	2564.83
3	14.34		3	11.09		3	26.99		3	1		3	64.3		3	2278.65
0	69.94		0	42.99		0	1364.18		0	4.14		0	68.39		0	4906.8
0	29.99		0	9.83		0	823.99		0	64.69		0	128.78		0	4667.71
0	23.15		0	3.84		0	67.34		0	4.14		0	12.62		0	756.97
2	29.63		2	6.11		2	191.32		2	50.37		2	53.95		2	2115.01
3	16.89		3	14.74		3	105.87		3	14.25		3	534.44		3	6216.92
0	10.29		0	22.08		0	100.11		0	19.63		0	90.11		0	2204.35
2	34.75		2	11.42		2	82.77		2	4.14		2	28.63		2	1391.88
2	27.29		2	5.02		2	123.79		2	16.91		2	31.1		2	1473.5
0	176.15		0	59.36		0	108.86		0	4.14		0	571.61		0	2214.28

## Sheet: Fig 3A
Malaria+thrombocytopenia IL-6 pg/mL	Malaria IL-6 pg/mL	Healthy control IL-6 pg/mL
19.42	45.17	47.94
16.13	11.06	48.34
14.76	80.46	63.24
11.21	15.86	148.29
49.35	9.17	55.34
66.87	23.08	88.99
15.73	391.02	83.45
522.83	1.74	68.41
16.39	7.99	105.69
6.94	138.42	34.39
14.73	108.04	3.63
1262.78	9.75	8.64
7.79	89.4	3.17
42.57	4.85	7.15
14.32	18.85	5.87
1847.74		3.77
10.29		4.69
28.83		3.17
14967.7		1.93
35498.8		6.66
18162.2		111.17
173.73		3.82
3.32		2.25
2794.16		10.19
4.12		13.83
12.63		13.36
20537.1		22.83
30.44		31.47
182.31		22.18
17.85		46.27
9.51		3.1
533.44		2.94
944.63		2.08
750.28		2.01
138.14		2.55
43.03		4.84
9.6		4.09
12.78		13.53
25.28		1.23
131.54		3
695.28		5.27
3.03		4.91
44.02		9.49
3985.49		4.79
11.2		3.83
103.36		5.15
117.27		7.35
197.24		5.27
135.7		4.35
423.14		3.83
182.13		1.74
261.24		1.74
118.09		1.74
219.3		147.17
398.61		1.74
353.29		1.74
255.34		1.74
130.81		1.74
210.38		1.74
60.84		1.74
38.2
54.19
442.68
15.17
1498.51
321.16
543.7
1590.12
2.65
25.98
11.63
363.87
1665.64
507.85
223.62
31.49
79.36
194.23
40.27
219.73
1586.62
422.73
92.32
4320.44
5964
29.14
256.1
242.12
185.12
134.35
88.99
120.99
123.92
126.91
79.04
97.99
23.88
174.52
24.74
4137.31
80.95
9060.52
25.04
158.44
266.15
43.18
47.13
13.59
21.95
18.37
35.47
64.16
170.04
10.05
86.44
34.34
8.62
14.34
69.94
29.99
23.15
29.63
16.89
10.29
34.75
27.29
176.15

## Sheet: Fig 3B
Malaria+thrombocytopenia IFNγ pg/mL	Malaria IFNγ pg/mL	Healthy control IFNγ pg/mL		Outlier removed
38.26	7.14	34.83
11.22	11.41	15.29
7.88	1887.63	66.69
3.36	4.35	177.62
11.22	4.35	46.67
19.74	41.59	43.28
4.7	4.35	52.63
6.83	4.35	28.84
6.06	3.44	48.01
17.89	60.37	27.62
4.76	85.32	3.44
20.39	4.28	10.83
9.18	20.32	3.44
33.63	5.11	24.98
6.72	7.72	3.44
122.83		6.41
15.38		3.44
11.24		15.74
46.3		3.44
289.35		3.84
80.27		24.36
29.17		3.84
3.06		2.49
34.57		5.71
8.79		3.84
38.74		25.63
71.9		3.84
23.68		3.84
37.17		3.84
6.17		9.95
7.18		13.45
19.29		3.29
36.26		2.64
23.36		3.44
14.51		48.24
15.16		5.67
11.42		4.01
5.96		7.8
4.35		4.15
21.81		5.82
17.4		4.73
4.35		7.43
4.35		4.99
9.53		4.16
4.35		5.46
67.95		6.27
98.93		70.2
184.49		5.85
63.54		7.8
139.35		16.52
118.43		4.35
147.48		11.45
72.32		4.35
162.19		4.35
134.02		4.35
133.36		4.35
81.61		4.35
103.92		4.35
109.56		4.35
11.04		4.35
10.22
17.37
64.53
3.44
171.5
4.28
331.04
155.53
3.44
12.12
16.01
6.71
32.98
32.6
50.39
13.27
24.98
8.07
6.47
24.36
283.06
13.27
30
140.46
61.3
25.22
50.22
48.5
47.37
100.18
74.8
144.75
89.64
38.41
80.99
76.66
45.32
150.93
14.22
22.24
38.76
30.73
3.44
13.49
21.91
49.31
8.01
17.09
6.58
9.05
3.67
205.87
7.81
3.67
5.21
24.98
3.17
11.09
42.99
9.83
3.84
6.11
14.74
22.08
11.42
5.02
59.36

## Sheet: Fig 4A
Malaria+thrombocytopenia IL-10 pg/mL	Malaria IL-10 pg/mL	Healthy control IL-10 pg/mL
39.03	1492.39	20.46
109.17	50.95	20.46
1535.71	20.39	20.46
52.08	99.41	50.21
657.22	3.82	20.46
1653.92	36.79	20.46
81.63	3.82	20.46
486.9	4.5	20.46
43.82	41.45	20.46
20.82	28.94	10.23
61.3	39.27	2.93
2831.39	109.34	6.48
25.42	1021.99	2.93
1614.76	26.99	2.93
78.81	98.25	2.93
21148.5		2.93
49.69		2.93
81.33		2.93
19282.8		2.93
24322		1.98
15756.5		35.55
388.59		1.98
30.01		1.48
2959.18		0.9
9.36		5.88
71.92		19.9
27216.9		1.99
27.36		1.98
6046.81		6.99
42.6		502.49
123.98		3.6
2400.22		2.12
5490.19		1.68
15217.9		1.42
7052.98		1.87
944.51		2.97
88.47		2.64
25.96		2.82
73.63		3.48
1640.74		3.48
996.92		2.64
7.26		2.72
254.63		2.64
4567.29		2.64
41.5		2.64
48.91		2.64
80.4		10.46
363.7		2.64
86.33		2.64
895.28		2.64
749.96		3.82
650.7		3.82
89.48		3.82
380.66		43.74
480.72		3.82
1613.53		3.82
425.29		3.82
92.1		3.82
476.17		3.82
140.34		3.82
154.26
163.22
800.47
42.38
3760.69
221.92
2506.44
5064.57
25.79
381.87
55.54
446.69
3352.27
844.5
3765.22
701.98
319.07
1601.47
68.2
241.46
1165.53
644.03
174.96
13605.1
25770.88	Outlier removed
145.58
3756.67
3383.89
1512.62
283.52
32.53
109.83
122.92
113.15
37.33
53.29
20.46
312.28
182.61
2926.38
1288.8
7368.41
982.33
215.84
1118.06
972.69
193.11
284.58
146.22
59.09
86.2
2118.23
9.27
36.67
98.99
271.32
28.8
26.99
1364.18
823.99
67.34
191.32
105.87
100.11
82.77
123.79
108.86

## Sheet: Fig 4B
Malaria+thrombocytopenia TGFβ1 pg/mL	Malaria TGFβ1 pg/mL	Healthy control TGFβ1 pg/mL
69.35	15.38	35.8
63.54	32.91	56.77
54.85	25.52	47.17
6.79	87.13	147.66
62.42	301.89	23.37
100	117.99	72.5
11.95	180.07	93.49
3.83	4.24	50.52
4.19	41.47	74.89
281.11	31.1	20.36
412.14	48.5	9.99
7.78	13.87	37.78
10.53	93.11	26.86
3.83	30.85	2.55
10.95	90.99	4.94
54.81		33.38
5.72		68.25
8.28		42.42
4.24		16.31
11.34		55.48
15.38		14.98
23.43		46.02
49.78		94.6
26.89		18.57
9.64		122.46
58.03		4.14
65.83		11.65
12.97		90.99
25.92		9.11
50.6		18.4
185.61		3.79
3.83		224.11
7.94		6.79
38.79		2.47
5.21		4.71
6.26		12.43
6.84		3.88
4.08		6.4
4.24		7.17
21.48		8.04
11.34		3.83
7.46		3.83
4.24		3.83
47.19		3.83
32.11		3.83
23.9		5.59
28.82		23.21
24.97		3.83
58.92		3.83
40.72		3.83
44.55		4.37
45.2		4.24
41.98		8.36
23.9		195.02
27.7		4.24
28.82		4.24
43.26		4.24
46.51		13.58
45.2		20.03
8.48		12.44
2.55
2.55
2.55
2.55
16.94
2.55
2.55
2.55
2.55
42.42
39.6
2.5
1
1
1
12.3
1
1
1
1
1
1
1
8.05
4.14
4.14
4.14
4.14
4.14
73.29
66.31
50.52
42.62
22.84
30.52
39.47
22.84
35.2
3.8
15.68
3.1
5.75
2.55
2.55
4.17
30.86
76.93
24.57
1.56
4.9
1
1
107.96
3.97
5.9
1
11.03
1
4.14
64.69
4.14
50.37
14.25
19.63
4.14
16.91
4.14

## Sheet: Fig 5A
Platelets (x1000/µL)	IL-6 pg/ml
90	19.42
113	16.13
109	14.76
100	11.21
121	49.35
109	66.87
74	15.73
72	522.83
90	16.39
109	6.94
107	14.73
119	1262.78
143	7.79
111	42.57
91	14.32
100	1847.74
127	10.29
93	28.83
29	14967.7
37	35498.8
126	18162.2
103	173.73
138	3.32
53	2794.16
97	4.12
121	12.63
105	20537.1
37	30.44
92	182.31
50	17.85
132	9.51
67	533.44
63	944.63
147	750.28
76	138.14
64	43.03
100	9.6
62	12.78
93	25.28
41	131.54
54	695.28
101	3.03
63	44.02
146	3985.49
63	11.2
48.55	103.36
24	117.27
37.42	197.24
67.5	135.7
26	423.14
42	182.13
17.4	261.24
44	118.09
79	219.3
52	398.61
46	353.29
41	255.34
17	130.81
36	210.38
36	60.84
42	38.2
56	54.19
47	442.68
27	15.17
32	1498.51
94	321.16
32	543.7
39	1590.12
140	2.65
149	25.98
85	11.63
31	363.87
56	1665.64
36	507.85
31	223.62
134	31.49
9	79.36
88	194.23
94	40.27
5	219.73
9	1586.62
52	422.73
71	92.32
29	4320.44
61	5964
54	29.14
98	256.1
24	242.12
41	185.12
60	134.35
56	88.99
67	120.99
107	123.92
129	126.91
101	79.04
59	97.99
126	23.88
81	174.52
117	24.74
90	4137.31
125	80.95
79	9060.52
56	25.04
54	158.44
54	266.15
116	43.18
122	47.13
95	13.59
74	21.95
98	18.37
66	35.47
84	64.16
144	170.04
144	10.05
119	86.44
64	34.34
123	8.62
100	14.34
111	69.94
100	29.99
62	23.15
91	29.63
100	16.89
127	10.29
93	34.75
93	27.29
145	176.15

[truncated: 8 more sheets: Fig 5B, Fig 5C, Fig 5D, Fig 6A, Fig 6B, Fig 6C, Fig 6D, Supplementary material]
